# Supplementary material for: Reproductive Toxicity of Nanomaterials Using Silver Nanoparticles and Drosophila as Models
Source: Molecules. 2024 Dec 9;29(23):5802. doi: 10.3390/molecules29235802 (PMC11643907; doi:10.3390/molecules29235802)
Supplement: Supplementary file 1 [file molecules-29-05802-s001.zip]

Archive with 1 entries (1 files):
- molecules-3324305-supplementary.pdf
